# Supplementary material for: Nursing Students' and Preceptors' Experiences with Using an Assessment Tool for Feedback and Reflection in Supervision of Clinical Skills: A Qualitative Pilot Study
Source: Nurs Res Pract. 2021 May 18;2021:5551662. doi: 10.1155/2021/5551662 (PMC8154278; doi:10.1155/2021/5551662)
Supplement: Supplementary Materials. — Appendix 1: the assessment tool Competence Development of Practical Procedures (COPPs). Appendix 2: questionnaire to preceptors and students. [file 5551662.f1.zip]

Archive with 2 entries (2 files):
- 5551662.f1/Appendix 1, Competence development of Practical Procedures (COPP).pdf
- 5551662.f1/Appendix 2, questionnaire.pdf
